# Supplementary material for: Long-Term Impact of COVID-19 on Mental Health among the General Public: A Nationwide Longitudinal Study in China
Source: Int J Environ Res Public Health. 2021 Aug 20;18(16):8790. doi: 10.3390/ijerph18168790 (PMC8393580; doi:10.3390/ijerph18168790)
Supplement: Supplementary file 1 [file ijerph-18-08790-s001.zip]

Archive with 1 entries (1 files):
- ijerph-1311619-supplementary.pdf
